# Supplementary material for: Urinary Metabolic Profiling During Epileptogenesis in Rat Model of Lithium–Pilocarpine-Induced Temporal Lobe Epilepsy
Source: Biomedicines. 2025 Feb 27;13(3):588. doi: 10.3390/biomedicines13030588 (PMC11940187; doi:10.3390/biomedicines13030588)
Supplement: Supplementary file 1 [file biomedicines-13-00588-s001.zip]

Archive with 1 entries (1 files):
- biomedicines-3440808-supplementary.pdf
